# Supplementary material for: Using deep learning to associate human genes with age-related diseases
Source: Bioinformatics. 2019 Dec 17;36(7):2202–8. doi: 10.1093/bioinformatics/btz887 (PMC7141856; doi:10.1093/bioinformatics/btz887)
Supplement: btz887_Supplementary_Data [file btz887_supplementary_data.zip]

Archive with 3 entries (2 files):
- btz887-suppl_data/
- btz887-suppl_data/auroc_per_disease.xlsx
- btz887-suppl_data/suppl.pdf
