# Supplementary material for: Using deep learning to associate human genes with age-related diseases
Source: Bioinformatics. 2019 Dec 17;36(7):2202–8. doi: 10.1093/bioinformatics/btz887 (PMC7141856; doi:10.1093/bioinformatics/btz887)
Supplement: btz887_Supplementary_Data [file btz887_supplementary_data.zip › btz887-suppl_data/auroc_per_disease.xlsx]

## Sheet: DNN - Dataset GO
class_Brain.Alzheimer	0.863185
class_Brain.Multiple.Sclerosis	0.862707
class_Brain.Parkinson	0.869341
class_Disease.Brain	0.852992
class_Disease.Heart	0.880011
class_Disease.Immune	0.719045
class_Disease.Muscle	0.849617
class_Disease.Neoplasm	0.854685
class_Disease.Nutrition	0.840832
class_Heart.Arteriosclerosis	0.909951
class_Heart.Coronary.Disease	0.935015
class_Heart.Hypertension	0.884612
class_Heart.Myocardial.Infarction	0.887909
class_Immune.Hypersensitivity	0.731007
class_Muscle.Arthritis	0.827413
class_Muscle.Osteoporosis	0.858223
class_Neoplasm.Adenocarcinoma	0.881032
class_Neoplasm.Breast	0.877156
class_Neoplasm.Colorectal	0.861262
class_Neoplasm.Lung	0.850108
class_Neoplasm.Prostatic	0.86086
class_Neoplasm.Stomach	0.88184
class_Nutritional.Diabetes.Type1	0.869342
class_Nutritional.Diabetes.Type2	0.863088
class_Nutritional.Obesity	0.873173
class_Respiratory.Asthma	0.824806
class_Disease	0.819296

## Sheet: DNN - Dataset PPI
class_Brain.Alzheimer	0.573858
class_Brain.Multiple.Sclerosis	0.670583
class_Brain.Parkinson	0.622044
class_Disease.Brain	0.598692
class_Disease.Heart	0.708852
class_Disease.Immune	0.697962
class_Disease.Muscle	0.636993
class_Disease.Neoplasm	0.609313
class_Disease.Nutrition	0.642186
class_Heart.Arteriosclerosis	0.731773
class_Heart.Coronary.Disease	0.748099
class_Heart.Hypertension	0.701611
class_Heart.Myocardial.Infarction	0.735252
class_Immune.Hypersensitivity	0.724771
class_Muscle.Arthritis	0.620795
class_Muscle.Osteoporosis	0.626629
class_Neoplasm.Adenocarcinoma	0.569317
class_Neoplasm.Breast	0.608121
class_Neoplasm.Colorectal	0.597238
class_Neoplasm.Lung	0.539316
class_Neoplasm.Prostatic	0.586002
class_Neoplasm.Stomach	0.555667
class_Nutritional.Diabetes.Type1	0.695794
class_Nutritional.Diabetes.Type2	0.651746
class_Nutritional.Obesity	0.748339
class_Respiratory.Asthma	0.640682
class_Disease	0.599949

## Sheet: DNN - Dataset PathDIP
class_Brain.Alzheimer	0.743876
class_Brain.Multiple.Sclerosis	0.582953
class_Brain.Parkinson	0.776028
class_Disease.Brain	0.727133
class_Disease.Heart	0.802603
class_Disease.Immune	0.426815
class_Disease.Muscle	0.773316
class_Disease.Neoplasm	0.764747
class_Disease.Nutrition	0.753106
class_Heart.Arteriosclerosis	0.818027
class_Heart.Coronary.Disease	0.889037
class_Heart.Hypertension	0.789668
class_Heart.Myocardial.Infarction	0.80337
class_Immune.Hypersensitivity	0.573672
class_Muscle.Arthritis	0.777749
class_Muscle.Osteoporosis	0.772861
class_Neoplasm.Adenocarcinoma	0.822794
class_Neoplasm.Breast	0.805986
class_Neoplasm.Colorectal	0.830134
class_Neoplasm.Lung	0.748365
class_Neoplasm.Prostatic	0.789299
class_Neoplasm.Stomach	0.775269
class_Nutritional.Diabetes.Type1	0.834757
class_Nutritional.Diabetes.Type2	0.76961
class_Nutritional.Obesity	0.801867
class_Respiratory.Asthma	0.815891
class_Disease	0.689062

## Sheet: DNN - Dataset GTex
class_Brain.Alzheimer	0.695643
class_Brain.Multiple.Sclerosis	0.835414
class_Brain.Parkinson	0.691642
class_Disease.Brain	0.720242
class_Disease.Heart	0.788332
class_Disease.Immune	0.816306
class_Disease.Muscle	0.79062
class_Disease.Neoplasm	0.703279
class_Disease.Nutrition	0.753381
class_Heart.Arteriosclerosis	0.792889
class_Heart.Coronary.Disease	0.839482
class_Heart.Hypertension	0.803515
class_Heart.Myocardial.Infarction	0.809116
class_Immune.Hypersensitivity	0.79136
class_Muscle.Arthritis	0.786891
class_Muscle.Osteoporosis	0.785608
class_Neoplasm.Adenocarcinoma	0.711225
class_Neoplasm.Breast	0.730071
class_Neoplasm.Colorectal	0.718472
class_Neoplasm.Lung	0.681044
class_Neoplasm.Prostatic	0.776647
class_Neoplasm.Stomach	0.69268
class_Nutritional.Diabetes.Type1	0.815468
class_Nutritional.Diabetes.Type2	0.764242
class_Nutritional.Obesity	0.736314
class_Respiratory.Asthma	0.792877
class_Disease	0.723588

## Sheet: DNN - Concat. all feats.
class_Brain.Alzheimer	0.726817
class_Brain.Multiple.Sclerosis	0.804947
class_Brain.Parkinson	0.796247
class_Disease.Brain	0.717858
class_Disease.Heart	0.791525
class_Disease.Immune	0.801808
class_Disease.Muscle	0.766365
class_Disease.Neoplasm	0.750579
class_Disease.Nutrition	0.744739
class_Heart.Arteriosclerosis	0.89189
class_Heart.Coronary.Disease	0.907786
class_Heart.Hypertension	0.791201
class_Heart.Myocardial.Infarction	0.819686
class_Immune.Hypersensitivity	0.813613
class_Muscle.Arthritis	0.774361
class_Muscle.Osteoporosis	0.697058
class_Neoplasm.Adenocarcinoma	0.759933
class_Neoplasm.Breast	0.773281
class_Neoplasm.Colorectal	0.784413
class_Neoplasm.Lung	0.735297
class_Neoplasm.Prostatic	0.802691
class_Neoplasm.Stomach	0.763965
class_Nutritional.Diabetes.Type1	0.785039
class_Nutritional.Diabetes.Type2	0.731333
class_Nutritional.Obesity	0.805379
class_Respiratory.Asthma	0.743897
class_Disease	0.698737

## Sheet: DNN - Modular approach
class_Brain.Alzheimer	0.830817
class_Brain.Multiple.Sclerosis	0.882773
class_Brain.Parkinson	0.871739
class_Disease.Brain	0.847964
class_Disease.Heart	0.907211
class_Disease.Immune	0.930963
class_Disease.Muscle	0.885926
class_Disease.Neoplasm	0.870639
class_Disease.Nutrition	0.880482
class_Heart.Arteriosclerosis	0.923874
class_Heart.Coronary.Disease	0.949637
class_Heart.Hypertension	0.910553
class_Heart.Myocardial.Infarction	0.916113
class_Immune.Hypersensitivity	0.930653
class_Muscle.Arthritis	0.883764
class_Muscle.Osteoporosis	0.921888
class_Neoplasm.Adenocarcinoma	0.877331
class_Neoplasm.Breast	0.892667
class_Neoplasm.Colorectal	0.873355
class_Neoplasm.Lung	0.861038
class_Neoplasm.Prostatic	0.899121
class_Neoplasm.Stomach	0.879866
class_Nutritional.Diabetes.Type1	0.903589
class_Nutritional.Diabetes.Type2	0.889913
class_Nutritional.Obesity	0.904763
class_Respiratory.Asthma	0.877858
class_Disease	0.853751

## Sheet: DNN - FSS Modular approach
class_Brain.Alzheimer	0.763424
class_Brain.Multiple.Sclerosis	0.841735
class_Brain.Parkinson	0.810563
class_Disease.Brain	0.774859
class_Disease.Heart	0.850187
class_Disease.Immune	0.827186
class_Disease.Muscle	0.799488
class_Disease.Neoplasm	0.806278
class_Disease.Nutrition	0.827806
class_Heart.Arteriosclerosis	0.893103
class_Heart.Coronary.Disease	0.911891
class_Heart.Hypertension	0.840978
class_Heart.Myocardial.Infarction	0.887781
class_Immune.Hypersensitivity	0.9099
class_Muscle.Arthritis	0.786346
class_Muscle.Osteoporosis	0.833688
class_Neoplasm.Adenocarcinoma	0.80352
class_Neoplasm.Breast	0.82712
class_Neoplasm.Colorectal	0.819885
class_Neoplasm.Lung	0.764618
class_Neoplasm.Prostatic	0.800584
class_Neoplasm.Stomach	0.811851
class_Nutritional.Diabetes.Type1	0.867216
class_Nutritional.Diabetes.Type2	0.837091
class_Nutritional.Obesity	0.880046
class_Respiratory.Asthma	0.777886
class_Disease	0.782062
